# Supplementary material for: Rising burden of severe pediatric coccidioidomycosis: a 25-year single-center study
Source: J Pediatric Infect Dis Soc. 2026 Mar 12;15(4):piag019. doi: 10.1093/jpids/piag019 (PMC13131227; doi:10.1093/jpids/piag019)
Supplement: patient-consent-form-TG_piag019 [file patient-consent-form-tg_piag019.zip]

Archive with 6 entries (6 files):
- KC Informed Consent.pdf
- patient-consent-form-AM.doc
- patient-consent-form-FA.doc
- patient-consent-form-TG.doc
- Supplemental Table 1.docx
- Supplemental_Figure_1.tif
